# Supplementary material for: Mendelian randomization analyses explore the effects of micronutrients on different kidney diseases
Source: Front Nutr. 2024 Sep 13;11:1440800. doi: 10.3389/fnut.2024.1440800 (PMC11428537; doi:10.3389/fnut.2024.1440800)
Supplement: Supplementary file 2 [file Table_1.XLSX]

## Sheet: Sheet1
Final SNPs for positive results of MR analysis using IVW methods
Ca and Hypertensive Nephropathy						Se and Hypertensive Nephropathy						Se and Diabetic Nephropathy						Se and Chronic Kidney Disease (CKD)						VitD and Cystic Nephropathy
SNP	effect_allele.exposure	other_allele.exposure	pval.exposure	F		SNP	effect_allele.exposure	other_allele.exposure	pval.exposure	F		SNP	effect_allele.exposure	other_allele.exposure	pval.exposure	F		SNP	effect_allele.exposure	other_allele.exposure	pval.exposure	F		SNP	effect_allele.exposure	other_allele.exposure	pval.exposure	F
rs10012438	G	A	1.79999e-09	36.4153		rs10023369	A	G	4.41998e-07	24.6564		rs10023369	A	G	4.41998e-07	24.6564		rs10023369	A	G	4.41998e-07	24.6564		rs10028441	A	G	1e-10	43.5472
rs10088262	G	A	7.29995e-09	30.337		rs3785832	C	T	1.81999e-06	22.1811		rs3785832	C	T	1.81999e-06	22.1811		rs3785832	C	T	1.81999e-06	22.1811		rs1047891	A	C	2.39994e-11	43.7171
rs10151805	C	T	1e-13	54.5769		rs4950779	C	T	3.16002e-07	25.9945		rs4950779	C	T	3.16002e-07	25.9945		rs4950779	C	T	3.16002e-07	25.9945		rs1048328	A	G	6.09958e-13	51.6689
rs10188442	T	C	2.5e-09	36.92		rs7163368	C	T	4e-06	21.5952		rs7163368	C	T	4e-06	21.5952		rs7163368	C	T	4e-06	21.5952		rs10489615	G	A	1.6e-09	35.5006
rs10221903	G	A	5.79963e-12	44.1546		rs7700970	T	C	7.16968e-13	51.2966		rs7700970	T	C	7.16968e-13	51.2966		rs7700970	T	C	7.16968e-13	51.2966		rs10788545	G	A	2.70023e-11	45.3212
rs10224002	G	A	2.80027e-16	62.2332																				rs10859995	C	T	4.49987e-80	353.647
rs1023230	T	C	3.40001e-10	38.7386																				rs1105434	A	G	1.2e-09	33.8915
rs1034258	G	A	1.29987e-18	71.8691																				rs11205009	C	T	2.29985e-25	100.66
rs1041637	T	G	5.40008e-16	62.6329																				rs112430777	A	G	1.7e-10	44.7381
rs10419198	T	C	5.10035e-34	147.515																				rs11264367	C	T	1.9002e-12	45.4773
rs1043542	G	A	2.90001e-12	48.471																				rs11542462	A	G	6.70039e-13	49.0586
rs1044821	T	C	1e-09	35.269																				rs117913124	A	G	1e-200	3590.69
rs1047891	A	C	2.39999e-08	26.99																				rs12037485	T	C	3.80014e-13	49.3988
rs10491003	T	C	1.39991e-79	344.953																				rs12123821	T	C	8.10028e-60	259.743
rs10491129	G	T	2.19989e-27	114.042																				rs12146722	A	G	2.99999e-08	30.009
rs10495249	G	A	4.40048e-19	75.0215																				rs12203592	T	C	7.90005e-09	33.5224
rs1052620	T	C	6.09958e-23	96.8026																				rs1229984	C	T	1.9002e-15	58.7537
rs1061134	A	G	1.39991e-12	48.292																				rs12477249	A	G	4.20001e-08	28.6458
rs10761756	T	C	3.69999e-12	45.5406																				rs1260326	C	T	4.49987e-24	97.3285
rs10857465	T	C	5.50047e-20	81.952																				rs145837941	G	A	2.09991e-22	92.5674
rs10886424	A	G	1.6e-10	41.0351																				rs1532085	G	A	1e-32	137.681
rs10919615	T	C	1.50003e-19	78.0424																				rs17071550	T	C	1.29999e-09	38.8274
rs10993068	T	C	1.99986e-17	70.6713																				rs17217119	G	A	1.20005e-47	211.541
rs11078597	C	T	1.80011e-85	370.165																				rs17460167	T	G	4.40048e-16	64.031
rs11144134	C	T	4.60045e-20	77.9652																				rs176813	C	T	4.19952e-15	59.6534
rs111686785	G	A	8.50002e-10	38.2552																				rs1800588	T	C	1.50003e-42	179.812
rs11168700	A	C	2.70023e-35	147.114																				rs1864658	C	T	2.39883e-101	446.053
rs11210773	A	G	4.19952e-31	124.598																				rs2011425	G	T	4.10015e-39	169.209
rs1128249	T	G	4.70002e-14	51.6087																				rs2068888	A	G	1.79999e-09	35.2396
rs114033542	A	G	2e-09	30.6457																				rs2081687	C	T	8e-09	32.0443
rs11629846	G	A	1.99986e-11	44.9226																				rs2205262	A	C	1.10002e-20	86.054
rs116538984	A	G	1.10002e-13	55.1211																				rs2207132	A	G	2.19989e-12	46.3991
rs116769926	A	C	1.29987e-28	118.831																				rs2230657	A	G	7.50067e-11	38.2982
rs117113238	A	G	2.80027e-12	45.621																				rs2269970	G	A	6.49995e-09	29.6591
rs117213754	A	G	5.00035e-28	117.032																				rs2275545	G	A	4.09996e-10	39.3873
rs11806	G	A	3.50002e-08	28.818																				rs2285942	T	C	1.40001e-09	34.1993
rs11928797	A	C	2.30001e-09	33.823																				rs2297991	C	T	6.29999e-09	30.9994
rs12212449	T	C	7.00003e-43	176.163																				rs2608953	T	C	1.39991e-11	45.4229
rs1229984	C	T	8.60003e-09	29.2437																				rs2642442	T	C	2.59998e-09	32.8743
rs12341814	A	G	5.10035e-42	176.074																				rs2847500	A	G	5.19996e-12	43.6548
rs1250600	G	T	1.39991e-20	88.4977																				rs2909210	T	G	5.40008e-11	43.1816
rs12508248	G	T	8.30004e-09	30.9784																				rs296361	A	G	1.30017e-124	546.415
rs12568310	T	C	1.59993e-12	48.2254																				rs34937961	T	C	2.1e-08	32.3598
rs1260326	C	T	9.59401e-122	528.148																				rs35335215	C	T	8.49963e-11	43.938
rs12610084	A	G	2.39999e-09	33.2162																				rs36037728	T	C	9.20026e-18	74.1627
rs12613807	C	T	1.50003e-13	54.433																				rs3741367	C	T	3.2e-10	36.8745
rs12619647	G	T	3.10027e-16	62.7665																				rs3750297	A	G	1.59993e-20	82.8539
rs1262217	A	G	4.10015e-17	70.2621																				rs4147536	C	A	7.90005e-09	32.8943
rs12881815	A	G	1.6e-10	36.8671																				rs4149056	C	T	2.90001e-11	44.7803
rs12977764	T	C	7.89951e-11	42.081																				rs421355	G	A	2.39999e-09	33.1838
rs13107325	T	C	2.99985e-52	224.995																				rs4379723	C	T	1.29999e-09	32.2051
rs13203469	A	C	2.70023e-15	59.8008																				rs4420638	G	A	7.8001e-15	55.138
rs13379416	T	C	1e-08	32.1594																				rs4588	T	G	1e-200	7268.07
rs1354034	C	T	1.39991e-18	78.1195																				rs4731992	G	A	5.80003e-09	32.7972
rs1412829	G	A	2.30001e-09	32.9131																				rs4939883	C	T	3.59998e-09	32.7744
rs1477141	G	T	1.29999e-08	28.4436																				rs4944958	G	A	1e-200	1892.37
rs1502359	G	A	1.80011e-12	47.2679																				rs55831773	T	C	2.99999e-08	33.2486
rs1509123	T	C	1.09999e-10	40.1451																				rs587364	C	T	8.60003e-09	30.7823
rs1568422	T	C	4.79954e-32	136.908																				rs61747728	T	C	2.19999e-08	28.5801
rs165316	G	A	5e-10	37.836																				rs61755579	T	C	1.7e-10	40.2004
rs1672991	G	A	1.10002e-74	315.241																				rs62023084	A	G	2.99999e-08	28.1712
rs17035642	A	G	3.40001e-09	29.9051																				rs635634	T	C	2.99999e-08	31.2394
rs1718067	T	C	1.29999e-09	36.171																				rs6511720	T	G	1.20005e-17	71.4973
rs17217119	G	A	1.90108e-105	451.208																				rs6600893	C	T	5.60015e-51	222.919
rs17391694	T	C	2e-08	32.483																				rs6724965	G	A	5.30005e-09	33.9558
rs174549	A	G	7.10003e-10	34.5018																				rs695238	C	A	1.39991e-14	54.6937
rs17774982	C	T	2.09991e-13	56.763																				rs725660	A	C	1.09999e-08	30.7476
rs17884869	A	G	4.70002e-54	240.634																				rs729417	A	G	1.79999e-09	36.764
rs1801725	T	G	1e-200	3545.27																				rs7314285	G	T	6.90001e-09	34.0639
rs1868940	A	C	1.50003e-13	54.8646																				rs7499892	T	C	1.69981e-20	81.4775
rs1887772	A	C	1.50003e-39	162.851																				rs7528419	G	A	3.19963e-17	67.4978
rs195521	C	T	1.50003e-11	42.1072																				rs7559329	C	T	5e-09	30.4793
rs1998977	C	T	3.90032e-11	42.4278																				rs7582655	A	G	6.19998e-09	34.9131
rs2000999	A	G	3.09999e-08	30.5081																				rs7652808	G	T	7.10068e-18	73.8946
rs2006092	G	A	1.10002e-17	71.3657																				rs77960347	G	A	1.09999e-10	42.0116
rs2060982	A	G	1.50003e-18	75.645																				rs80067728	G	A	3.29997e-09	36.0483
rs2075096	T	C	2.80001e-10	37.9887																				rs8123293	G	A	1.10002e-15	69.8447
rs2075863	A	G	4.49997e-10	35.6967																				rs861544	A	G	5.49997e-09	32.804
rs218676	A	G	1.2e-09	32.5683																				rs9616997	C	T	8.30004e-09	29.4607
rs2304130	G	A	1.99986e-12	49.5793																				rs983309	G	T	1.39991e-13	51.238
rs234051	G	A	3.2e-09	33.4163
rs2415037	A	G	4.40048e-27	115.368
rs2479114	T	C	2.09991e-14	59.6416
rs2553808	T	C	1.79999e-09	31.8855
rs2583435	C	T	4.49987e-31	129.078
rs2699426	C	T	4.40048e-44	193.518
rs28444870	T	G	2.29985e-12	50.4476
rs28929474	T	C	4.20049e-66	291.518
rs2909210	T	G	1.20005e-11	44.8318
rs2930796	G	A	1.99986e-11	44.4529
rs3132874	A	C	1.7e-10	35.6808
rs339969	A	C	4.49987e-12	47.7637
rs34372369	A	G	2.80027e-17	67.497
rs34505073	A	G	1.79999e-09	33.8171
rs34592828	A	G	2.59998e-08	28.9667
rs35096828	C	T	5.00035e-24	99.8611
rs35292974	C	T	3.69999e-34	143.783
rs35714990	T	C	5.19996e-39	170.919
rs36038193	C	T	2.1e-09	34.33
rs36104352	C	A	5.60015e-18	71.6244
rs3744274	A	C	7.89951e-14	54.2792
rs3762159	C	T	4.60045e-15	62.3024
rs3780126	A	G	1.69981e-13	56.088
rs3801964	C	T	1.20005e-14	61.2438
rs3909725	A	G	1e-09	37.9871
rs399535	T	C	6.59994e-09	33.3588
rs4073398	T	C	4.10015e-18	74.0396
rs41278174	A	G	2.49977e-12	51.2508
rs41287288	C	T	1.50003e-57	249.432
rs420122	G	A	1.69981e-19	84.1325
rs42039	T	C	1e-15	58.0061
rs422130	G	A	2.90001e-09	34.2194
rs4647903	A	C	3.40017e-17	68.4772
rs4654748	T	C	6.09958e-23	134.345
rs4766497	C	T	7.10068e-13	47.8775
rs477461	G	A	4.10015e-25	104.429
rs4775935	G	T	1.20005e-20	82.6564
rs4841132	G	A	2.49977e-65	282.698
rs4842502	A	G	1.9002e-13	56.8169
rs4864709	C	T	2.69998e-09	35.6892
rs4872203	G	A	4.79999e-08	31.8572
rs4962237	T	C	1e-12	52.4734
rs555754	A	G	1.79999e-08	28.3489
rs55702727	A	G	2.49977e-45	193.702
rs55707100	T	C	1.20005e-42	183.119
rs55772024	A	G	1.5e-09	35.1535
rs561830	T	C	8.60003e-15	60.653
rs5745687	T	C	1.09999e-08	29.874
rs59917700	T	C	1.29987e-12	48.8047
rs5994293	T	G	8.9002e-11	41.6411
rs6002910	T	C	3.09999e-10	36.7487
rs6124323	A	G	2.99985e-12	42.7249
rs61770531	C	T	3.59998e-18	74.6725
rs61955225	C	A	1.7e-08	31.3247
rs62068713	T	C	4.00037e-16	62.3263
rs62188040	A	C	5.60003e-10	36.2659
rs62508470	T	C	1.2e-09	37.5552
rs62621812	A	G	2.69998e-08	29.7922
rs629301	T	G	1.9002e-12	43.2051
rs6465	T	C	4.79999e-10	37.4485
rs648514	A	G	9.20026e-12	41.841
rs6517237	C	T	8.10028e-14	51.6715
rs6583833	T	C	7.59976e-13	50.1086
rs6686670	A	G	1.20005e-26	108.166
rs6841258	T	C	2.80027e-52	217.019
rs685791	T	G	4.39997e-09	35.7014
rs6884621	A	G	5.70033e-20	72.267
rs6909201	G	A	8.00018e-81	357.063
rs694	T	C	3.19963e-45	198.042
rs6982502	T	C	1.5e-09	32.9296
rs7005613	T	C	4.60045e-11	42.4299
rs7085854	C	T	2.1e-10	40.1744
rs7094402	G	A	1.50003e-31	127.883
rs711244	T	C	2.39999e-10	36.8185
rs7115200	G	T	1.2e-10	39.5687
rs71514236	A	G	1.20005e-13	54.5076
rs7156256	A	C	1.29987e-16	66.3098
rs7219320	G	A	1.5e-10	42.467
rs72697808	A	G	1.59993e-12	45.7418
rs73030989	T	C	8.49963e-20	76.9636
rs73078112	T	C	1.39991e-15	63.4915
rs73104468	G	T	1.6e-08	33.9235
rs7328352	G	A	3.80014e-31	135.467
rs74058603	G	T	4e-09	32.6
rs741068	C	T	6.4003e-12	45.3257
rs74758151	G	A	1.7e-10	38.0151
rs7538773	A	G	4.49987e-17	66.5006
rs755555	T	C	4.19952e-21	81.8029
rs75834048	C	T	6.59994e-09	35.1041
rs7586294	C	T	1.40001e-08	32.6517
rs761566	T	G	2.29985e-30	130.083
rs76191003	T	C	3.09999e-09	33.7631
rs7628990	T	G	1.80011e-83	357.757
rs76553165	T	G	4.60002e-08	27.9763
rs7688952	A	C	3.2e-10	40.5959
rs7722186	A	G	2.1e-09	37.9248
rs7742369	G	A	8.4004e-62	271.467
rs7743308	T	C	1.9002e-15	60.072
rs775246	C	A	1.69981e-12	51.0006
rs77542162	G	A	4.30031e-41	173.827
rs77849807	G	A	7.79992e-09	30.5017
rs7812435	G	T	6.4998e-13	50.2383
rs79512403	G	T	3.09999e-08	30.051
rs800708	G	T	9.49948e-15	62.6029
rs8043730	A	G	6.4003e-11	39.1882
rs8063	G	A	2.80001e-08	30.9352
rs8123293	G	A	1.10002e-13	50.2848
rs8208	A	G	5.69994e-09	32.7374
rs838705	A	G	9.49948e-86	373.163
rs848486	A	G	7.39946e-24	99.3575
rs883951	G	A	3.69999e-25	103.195
rs900400	C	T	2.99985e-19	79.6765
rs904800	G	A	7.00003e-46	191.472
rs9302659	G	A	1.10002e-16	63.4547
rs9321013	A	G	2.99985e-23	89.2131
rs9414820	C	A	2e-08	32.8117
rs9530	G	A	5.19996e-46	192.55
rs955955	A	G	7.59976e-24	100.633
rs968470	C	T	1.39991e-79	343.956
rs9837271	T	C	7.10003e-09	27.512
rs9907379	C	T	4.00037e-21	85.3403
