# Supplementary material for: Mendelian randomization analyses explore the effects of micronutrients on different kidney diseases
Source: Front Nutr. 2024 Sep 13;11:1440800. doi: 10.3389/fnut.2024.1440800 (PMC11428537; doi:10.3389/fnut.2024.1440800)
Supplement: Supplementary file 3 [file Table_2.XLSX]

## Sheet: Sheet1
The results of the MR analysis for Ca and other kidney diseases
Ca and IgA nephropathy	MR analysis method	nsnp	pval
	MR Egger	203	0.475039
	Weighted median	203	0.554775
	Inverse variance weighted	203	0.137605
	Simple mode	203	0.400019
	Weighted mode	203	0.291385
Ca and Chronic kidney disease	MR analysis method	nsnp	pval
	MR Egger	201	0.219863
	Weighted median	201	0.657668
	Inverse variance weighted	201	0.940141
	Simple mode	201	0.347223
	Weighted mode	201	0.859962
Ca and Chronic tubulo-interstitial nephritis	MR analysis method	nsnp	pval
	MR Egger	201	0.569146
	Weighted median	201	0.646135
	Inverse variance weighted	201	0.243681
	Simple mode	201	0.33302
	Weighted mode	201	0.331049
Ca and Membranous nephropathy	MR analysis method	nsnp	pval
	MR Egger	158	0.675986
	Weighted median	158	0.787083
	Inverse variance weighted	158	0.339018
	Simple mode	158	0.277043
	Weighted mode	158	0.435729
Ca and Cystic kidney disease	MR analysis method	nsnp	pval
	MR Egger	201	0.867938
	Weighted median	201	0.797698
	Inverse variance weighted	201	0.772468
	Simple mode	201	0.073236
	Weighted mode	201	0.922893
Ca and Diabetic nephropathy	MR analysis method	nsnp	pval
	MR Egger	201	0.0687923
	Weighted median	201	0.116089
	Inverse variance weighted	201	0.50369
	Simple mode	201	0.908367
	Weighted mode	201	0.357003
