# Supplementary material for: Mendelian randomization analyses explore the effects of micronutrients on different kidney diseases
Source: Front Nutr. 2024 Sep 13;11:1440800. doi: 10.3389/fnut.2024.1440800 (PMC11428537; doi:10.3389/fnut.2024.1440800)
Supplement: Supplementary file 4 [file Table_3.XLSX]

## Sheet: Sheet1
The results of the MR analysis for Se and other kidney diseases
Se and IgA nephropathy	MR analysis method	nsnp	pval
	MR Egger	5	0.608035
	Weighted median	5	0.381414
	Inverse variance weighted	5	0.422259
	Simple mode	5	0.461819
	Weighted mode	5	0.380454
Se and Chronic tubulo-interstitial nephritis	MR analysis method	nsnp	pval
	MR Egger	5	0.246929
	Weighted median	5	0.308881
	Inverse variance weighted	5	0.606384
	Simple mode	5	0.482139
	Weighted mode	5	0.390227
Se and Membranous nephropathy	MR analysis method	nsnp	pval
	MR Egger	3	0.966768
	Weighted median	3	0.782305
	Inverse variance weighted	3	0.772121
	Simple mode	3	0.62837
	Weighted mode	3	0.609669
Se and Cystic kidney disease	MR analysis method	nsnp	pval
	MR Egger	5	0.941599
	Weighted median	5	0.313219
	Inverse variance weighted	5	0.148379
	Simple mode	5	0.476745
	Weighted mode	5	0.956483
