# Supplementary material for: Mendelian randomization analyses explore the effects of micronutrients on different kidney diseases
Source: Front Nutr. 2024 Sep 13;11:1440800. doi: 10.3389/fnut.2024.1440800 (PMC11428537; doi:10.3389/fnut.2024.1440800)
Supplement: Supplementary file 5 [file Table_4.XLSX]

## Sheet: Sheet1
The results of the MR analysis for Copper and other kidney diseases
Copper and IgA nephropathy	MR analysis method	nsnp	pval
	MR Egger	6	0.640657
	Weighted median	6	0.576216
	Inverse variance weighted	6	0.317004
	Simple mode	6	0.508469
	Weighted mode	6	0.77708
Copper and Chronic kidney disease	MR analysis method	nsnp	pval
	MR Egger	6	0.163356
	Weighted median	6	0.1074
	Inverse variance weighted	6	0.0967767
	Simple mode	6	0.322246
	Weighted mode	6	0.160995
Copper and Chronic tubulo-interstitial nephritis	MR analysis method	nsnp	pval
	MR Egger	6	0.0809556
	Weighted median	6	0.0372668
	Inverse variance weighted	6	0.0526558
	Simple mode	6	0.202769
	Weighted mode	6	0.0723303
Copper and Membranous nephropathy	MR analysis method	nsnp	pval
	MR Egger	6	0.226345
	Weighted median	6	0.321666
	Inverse variance weighted	6	0.382174
	Simple mode	6	0.517834
	Weighted mode	6	0.317422
Copper and Cystic kidney disease	MR analysis method	nsnp	pval
	MR Egger	6	0.486141
	Weighted median	6	0.482598
	Inverse variance weighted	6	0.502496
	Simple mode	6	0.647228
	Weighted mode	6	0.50494
Copper and Diabetic nephropathy	MR analysis method	nsnp	pval
	MR Egger	6	0.415768
	Weighted median	6	0.653319
	Inverse variance weighted	6	0.791981
	Simple mode	6	0.936232
	Weighted mode	6	0.600926
Copper and Hypertensive Renal Disease	MR analysis method	nsnp	pval
	MR Egger	6	0.42103
	Weighted median	6	0.724039
	Inverse variance weighted	6	0.898149
	Simple mode	6	0.670767
	Weighted mode	6	0.620885
