# Supplementary material for: Mendelian randomization analyses explore the effects of micronutrients on different kidney diseases
Source: Front Nutr. 2024 Sep 13;11:1440800. doi: 10.3389/fnut.2024.1440800 (PMC11428537; doi:10.3389/fnut.2024.1440800)
Supplement: Supplementary file 6 [file Table_5.XLSX]

## Sheet: Sheet1
The results of the MR analysis for Iron and other kidney diseases
Iron and IgA nephropathy	MR analysis method	nsnp	pval
	MR Egger	10	0.0647932
	Weighted median	10	0.0660183
	Inverse variance weighted	10	0.119852
	Simple mode	10	0.33502
	Weighted mode	10	0.0381285
Iron and Chronic kidney disease	MR analysis method	nsnp	pval
	MR Egger	10	0.235134
	Weighted median	10	0.203355
	Inverse variance weighted	10	0.115042
	Simple mode	10	0.147779
	Weighted mode	10	0.190098
Iron and Chronic tubulo-interstitial nephritis	MR analysis method	nsnp	pval
	MR Egger	10	0.158852
	Weighted median	10	0.314396
	Inverse variance weighted	10	0.975493
	Simple mode	10	0.836674
	Weighted mode	10	0.307709
Iron and Membranous nephropathy	MR analysis method	nsnp	pval
	MR Egger	7	0.404054
	Weighted median	7	0.300426
	Inverse variance weighted	7	0.391051
	Simple mode	7	0.909835
	Weighted mode	7	0.357676
Iron and Cystic kidney disease	MR analysis method	nsnp	pval
	MR Egger	10	0.821438
	Weighted median	10	0.739324
	Inverse variance weighted	10	0.977147
	Simple mode	10	0.315462
	Weighted mode	10	0.792546
Iron and Diabetic nephropathy	MR analysis method	nsnp	pval
	MR Egger	10	0.830417
	Weighted median	10	0.746758
	Inverse variance weighted	10	0.581415
	Simple mode	10	0.512455
	Weighted mode	10	0.878942
Iron and Hypertensive Renal Disease	MR analysis method	nsnp	pval
	MR Egger	10	0.405411
	Weighted median	10	0.756441
	Inverse variance weighted	10	0.341317
	Simple mode	10	0.59155
	Weighted mode	10	0.474058
