# Supplementary material for: Mendelian randomization analyses explore the effects of micronutrients on different kidney diseases
Source: Front Nutr. 2024 Sep 13;11:1440800. doi: 10.3389/fnut.2024.1440800 (PMC11428537; doi:10.3389/fnut.2024.1440800)
Supplement: Supplementary file 7 [file Table_6.XLSX]

## Sheet: Sheet1
The results of the MR analysis for Zinc and other kidney diseases
Zinc and IgA nephropathy	MR analysis method	nsnp	pval
	MR Egger	7	0.778488
	Weighted median	7	0.412971
	Inverse variance weighted	7	0.179952
	Simple mode	7	0.606268
	Weighted mode	7	0.586218
Zinc and Chronic kidney disease	MR analysis method	nsnp	pval
	MR Egger	7	0.931642
	Weighted median	7	0.667989
	Inverse variance weighted	7	0.70359
	Simple mode	7	0.592916
	Weighted mode	7	0.525162
Zinc and Chronic tubulo-interstitial nephritis	MR analysis method	nsnp	pval
	MR Egger	7	0.323856
	Weighted median	7	0.105876
	Inverse variance weighted	7	0.0816914
	Simple mode	7	0.201137
	Weighted mode	7	0.172026
Zinc and Membranous nephropathy	MR analysis method	nsnp	pval
	MR Egger	7	0.398783
	Weighted median	7	0.806411
	Inverse variance weighted	7	0.898925
	Simple mode	7	0.895156
	Weighted mode	7	0.61805
Zinc and Cystic kidney disease	MR analysis method	nsnp	pval
	MR Egger	7	0.530177
	Weighted median	7	0.86399
	Inverse variance weighted	7	0.834504
	Simple mode	7	0.457714
	Weighted mode	7	0.968715
Zinc and Diabetic nephropathy	MR analysis method	nsnp	pval
	MR Egger	7	0.703028
	Weighted median	7	0.550969
	Inverse variance weighted	7	0.957645
	Simple mode	7	0.596417
	Weighted mode	7	0.384392
Zinc and Hypertensive Renal Disease	MR analysis method	nsnp	pval
	MR Egger	7	0.895959
	Weighted median	7	0.934887
	Inverse variance weighted	7	0.335478
	Simple mode	7	0.829667
	Weighted mode	7	0.785854
