# Supplementary material for: Mendelian randomization analyses explore the effects of micronutrients on different kidney diseases
Source: Front Nutr. 2024 Sep 13;11:1440800. doi: 10.3389/fnut.2024.1440800 (PMC11428537; doi:10.3389/fnut.2024.1440800)
Supplement: Supplementary file 8 [file Table_7.XLSX]

## Sheet: Sheet1
The results of the MR analysis for Vitamin C and other kidney diseases
Vitamin C and IgA nephropathy	MR analysis method	nsnp	pval
	MR Egger	10	0.943447
	Weighted median	10	0.640353
	Inverse variance weighted	10	0.937075
	Simple mode	10	0.503247
	Weighted mode	10	0.544783
Vitamin C and Chronic kidney disease	MR analysis method	nsnp	pval
	MR Egger	10	0.487532
	Weighted median	10	0.624198
	Inverse variance weighted	10	0.834513
	Simple mode	10	0.583937
	Weighted mode	10	0.582226
Vitamin C and Chronic tubulo-interstitial nephritis	MR analysis method	nsnp	pval
	MR Egger	10	0.293259
	Weighted median	10	0.437113
	Inverse variance weighted	10	0.118151
	Simple mode	10	0.185828
	Weighted mode	10	0.841404
Vitamin C and Membranous nephropathy	MR analysis method	nsnp	pval
	MR Egger	9	0.402393
	Weighted median	9	0.189001
	Inverse variance weighted	9	0.104691
	Simple mode	9	0.429548
	Weighted mode	9	0.382087
Vitamin C and Cystic kidney disease	MR analysis method	nsnp	pval
	MR Egger	10	0.378741
	Weighted median	10	0.970242
	Inverse variance weighted	10	0.562303
	Simple mode	10	0.853006
	Weighted mode	10	0.840433
Vitamin C and Diabetic nephropathy	MR analysis method	nsnp	pval
	MR Egger	10	0.577989
	Weighted median	10	0.833148
	Inverse variance weighted	10	0.776811
	Simple mode	10	0.80413
	Weighted mode	10	0.629247
Vitamin C and Hypertensive Renal Disease	MR analysis method	nsnp	pval
	MR Egger	10	0.756889
	Weighted median	10	0.307625
	Inverse variance weighted	10	0.303412
	Simple mode	10	0.434013
	Weighted mode	10	0.406592
