# Supplementary material for: Mendelian randomization analyses explore the effects of micronutrients on different kidney diseases
Source: Front Nutr. 2024 Sep 13;11:1440800. doi: 10.3389/fnut.2024.1440800 (PMC11428537; doi:10.3389/fnut.2024.1440800)
Supplement: Supplementary file 9 [file Table_8.XLSX]

## Sheet: Sheet1
The results of the MR analysis for Vitamin D and other kidney diseases
Vitamin D and IgA nephropathy	MR analysis method	nsnp	pval
	MR Egger	80	0.224394
	Weighted median	80	0.0887075
	Inverse variance weighted	80	0.076042
	Simple mode	80	0.96567
	Weighted mode	80	0.140413
Vitamin D and Chronic kidney disease	MR analysis method	nsnp	pval
	MR Egger	80	0.266352
	Weighted median	80	0.160881
	Inverse variance weighted	80	0.622109
	Simple mode	80	0.888667
	Weighted mode	80	0.282742
Vitamin D and Chronic tubulo-interstitial nephritis	MR analysis method	nsnp	pval
	MR Egger	80	0.64153
	Weighted median	80	0.835579
	Inverse variance weighted	80	0.251895
	Simple mode	80	0.150643
	Weighted mode	80	0.590788
Vitamin D and Membranous nephropathy	MR analysis method	nsnp	pval
	MR Egger	66	0.945539
	Weighted median	66	0.577759
	Inverse variance weighted	66	0.900877
	Simple mode	66	0.164835
	Weighted mode	66	0.96936
Vitamin D and Diabetic nephropathy	MR analysis method	nsnp	pval
	MR Egger	80	0.427178
	Weighted median	80	0.461276
	Inverse variance weighted	80	0.432439
	Simple mode	80	0.418622
	Weighted mode	80	0.466685
Vitamin D and Hypertensive Renal Disease	MR analysis method	nsnp	pval
	MR Egger	80	0.897419
	Weighted median	80	0.586685
	Inverse variance weighted	80	0.829452
	Simple mode	80	0.778664
	Weighted mode	80	0.702614
